# Supplementary material for: Imaging in Diagnosis of Systemic Sclerosis
Source: J Clin Med. 2021 Jan 12;10(2):248. doi: 10.3390/jcm10020248 (PMC7827740; doi:10.3390/jcm10020248)
Supplement: Supplementary file 1 [file jcm-10-00248-s001.zip]

Archive with 4 entries (3 files):
- jcm-1032375-supplementary/
- jcm-1032375-supplementary/jcm-1032375-supplementary.docx
- jcm-1032375-supplementary/Video S1.mp4
- jcm-1032375-supplementary/Video S2.avi
